# Supplementary material for: Childhood obesity inequality in northeast China: joint effect of social economic status and school neighborhood environment
Source: BMC Public Health. 2023 Feb 13;23:318. doi: 10.1186/s12889-023-15194-w (PMC9926811; doi:10.1186/s12889-023-15194-w)
Supplement: Supplementary file 1 — Supplementary Material 1: Additional file 1 [file 12889_2023_15194_MOESM1_ESM.xlsx]

## Sheet: Sheet1
Table S1. Tests for SES-by-school neighborhood interactions on z-BMI for girls（Ref: M&S families）1
	Model 1		Model 2		Model 3		Model 4		Model 5
	Coef	95%CI	Coef	95%CI	Coef	95%CI	Coef	95%CI	Coef	95%CI
SES group
Poor families	-0.29	-0.60, 0.02	-0.43	-0.75, -0.10	-0.38	-0.68, -0.09	-0.32	-0.67, 0.03	-0.28	-0.55, -0.02
M&L families	-0.39	-0.73, -0.04	-0.54	-0.91, -0.18	-0.49	-0.83, -0.16	-0.4	-0.77, -0.02	-0.47	-0.76, -0.17
M&P families	-0.2	-0.58, 0.17	-0.27	-0.65, 0.11	-0.17	-0.53, 0.19	-0.21	-0.64, 0.22	-0.29	-0.60, 0.02
R&S families	-0.29	-0.65, 0.06	-0.3	-0.68, 0.09	-0.33	-0.69, 0.03	-0.32	-0.72, 0.07	-0.26	-0.57, 0.05
R&H families	-0.09	-0.54, 0.35	-0.27	-0.72, 0.18	-0.17	-0.62, 0.28	-0.34	-0.84, 0.16	-0.23	-0.61,0.15
Number of supermarkets	0.02	-0.38, 0.43
Number of vegetable stores			-0.12	-0.27, 0.02
Number of convenience stores					-0.01	-0.03, 0.01
Number of residential sites							0	-0.02, 0.02
Number of public transport stops									-0.02	-0.13, 0.09
Number of supermarkets* Poor families	0.05	-0.40, 0.50
Number of supermarkets* M&L families	-0.01	-0.52, 0.50
Number of supermarkets* M&P families	-0.12	-0.63, 0.39
Number of supermarkets* R&S families	0.09	-0.43, 0.62
Number of supermarkets* R&H families	-0.18	-0.82, 0.45
Number of vegetable stores *Poor families			0.11	-0.06, 0.28
Number of vegetable stores * M&L families			0.11	-0.04, 0.28
Number of vegetable stores * M&P families			0.01	-0.17, 0.19
Number of vegetable stores * R&S families			0.04	-0.14, 0.22
Number of vegetable stores * R&H families			0.08	-0.13, 0.29
Number of convenience stores *Poor families					0.02	-0.01, 0.04
Number of convenience stores * M&L families					0.01	-0.01, 0.04
Number of convenience stores * M&P families					0	-0.03, 0.02
Number of convenience stores * R&S families					0.01	-0.01, 0.04
Number of convenience stores * R&H families					0.01	-0.02, 0.03
Number of residential sites *Poor families							0	-0.01, 0.02
Number of residential sites * M&L families							0	-0.02, 0.03
Number of residential sites * M&P families							0	-0.02, 0.02
Number of residential sites * R&S families							0.01	-0.02, 0.03
Number of residential sites * R&H families							0.01	-0.01, 0.03
Number of public transport stops * Poor families									0.01	-0.11, 0.14
Number of public transport stops * M&L families									0.1	-0.03, 0.23
Number of public transport stops * M&P families									0.03	-0.11, 0.18
Number of public transport stops * R&S families									0	-0.14, 0.13
Number of public transport stops * R&H families									0.05	-0.09, 0.19
Constant	1.87	-0.98, 4.73	1.94	-0.90, 4.77	1.8	-1.04, 4.65	1.6	-1.25, 4.46	1.79	-1.04, 4.63
1Adjusted for age, and onset of puberty (initiation of menstrual periods for girls)
Model 1: tested the effect modification between the number of supermarkets across SES groups in reference to M&S families. The model was specified as follows: SES group, number of supermarkets, number of supermarkets*SES group
Model 2: tested the effect modification between the number of vegetable stores across SES groups in reference to M&S families. The model was specified as follows: SES group, number of vegetable stores, number of vegetable stores*SES group
Model 3: tested the effect modification between the number of convenient stores across SES groups in reference to M&S families. The model was specified as follows: SES group, number of convenient stores, number of convenient stores*SES group
Model 4: tested the effect modification between the number of residential sites across SES groups in reference to M&S families. The model was specified as follows: SES group, number of residential sites, number of residential sites*SES group
Model 5: tested the effect modification between the number of public transport stops across SES groups in reference to M&S families. The model was specified as follows: SES group, number of public transport stops, number of public transport stops *SES group
Table S2. Tests for SES-by-school neighborhood interactions on z-BMI for girls（Ref: M&S families）1
	Model 6		Model 7		Model 8		Model 9		Model 10
	Coef	95%CI	Coef	95%CI	Coef	95%CI	Coef	95%CI	Coef	95%CI
SES group
Poor families	-0.41	-0.78, -0.04	-0.38	-0.77, 0.00	-0.26	-0.57, 0.06	-0.14	-0.55, 0.28	-0.25	-0.60, 0.09
M&L families	-0.51	-0.91, -0.12	-0.62	-1.06, -0.19	-0.3	-0.65, 0.05	-0.31	-0.77, 0.16	-0.3	-0.69, 0.08
M&P families	-0.32	-0.74, 0.10	-0.19	-0.65, 0.27	-0.17	-0.54, 0.21	-0.22	-0.77, 0.33	-0.41	-0.83, 0.01
R&S families	-0.26	-0.67, 0.15	-0.4	-0.84, 0.03	-0.24	-0.61, 0.12	-0.27	-0.76, 0.23	-0.24	-0.66, 0.17
R&H families	-0.21	-0.71, 0.29	-0.22	-0.74, 0.30	-0.16	-0.59, 0.27	-0.14	-0.79, 0.51	-0.34	-0.84, 0.16
Number of farmer-markets	-0.06	-0.31, 0.19
Number of confectionery stores			-0.01	-0.06, 0.04
Number of fast food restaurants					0.03	-0.08, 0.15
Number of physical activity areas							0.02	-0.05, 0.09
Number of road intersections									0	-0.01, 0.01
Number of farmer-markets * Poor families	0.15	-0.13, 0.42
Number of farmer-markets * M&L families	0.15	-0.15, 0.46
Number of farmer-markets * M&P families	0.05	-0.26, 0.37
Number of farmer-markets * R&S families	-0.04	-0.36, 0.28
Number of farmer-markets * R&H families	0.03	-0.36, 0.42
Number of confectionery stores *Poor families			0.02	-0.03, 0.07
Number of confectionery stores * M&L families			0.05	-0.01, 0.11
Number of confectionery stores * M&P families			-0.01	-0.06, 0.05
Number of confectionery stores * R&S families			0.02	-0.03, 0.08
Number of confectionery stores * R&H families			0.01	-0.04, 0.06
Number of fast food restaurants *Poor families					-0.01	-0.13, 0.12
Number of fast food restaurants * M&L families					-0.08	-0.23, 0.08
Number of fast food restaurants * M&P families					-0.06	-0.20, 0.08
Number of fast food restaurants * R&S families					-0.01	-0.15, 0.12
Number of fast food restaurants * R&H families					-0.02	-0.15, 0.12
Number of physical activity areas *Poor families							-0.03	-0.11,0.04
Number of physical activity areas * M&L families							-0.02	-0.11,0.07
Number of physical activity areas * M&P families							-0.01	-0.11,0.08
Number of physical activity areas * R&S families							0	-0.09,0.09
Number of physical activity areas * R&H families							-0.01	-0.11,0.09
Number of road intersections * Poor families									0	-0.01,0.01
Number of road intersections * M&L families									0	-0.01,0.00
Number of road intersections * M&P families									0	0, 0.01
Number of road intersections * R&S families									0	-0.01, 0.01
Number of road intersections * R&H families									0	0, 0.01
Constant	1.86	-0.99, 4.70	1.85	-1.00, 4.69	1.75	-1.09, 4.60	1.68	-1.18, 4.54	1.84	-1.00, 4.68
1Adjusted for age, and onset of puberty (initiation of menstrual periods for girls)
Model 6: tested the effect modification between the number of farmer-markets across SES groups in reference to M&S families. The model was specified as follows: SES group, number of supermarkets, number of supermarkets*SES group
Model 7: tested the effect modification between the number of confectionery stores across SES groups in reference to M&S families. The model was specified as follows: SES group, number of vegetable stores, number of vegetable stores*SES group
Model 8: tested the effect modification between the number of fast food restaurants across SES groups in reference to M&S families. The model was specified as follows: SES group, number of convenient stores, number of convenient stores*SES group
Model 9: tested the effect modification between the number of physical activity areas across SES groups in reference to M&S families. The model was specified as follows: SES group, number of residential sites, number of residential sites*SES group
Model 10: tested the effect modification between the number of road intersections across SES groups in reference to M&S families. The model was specified as follows: SES group, number of public transport stops, number of public transport stops *SES group
Table S3. Tests for SES-by-school neighborhood interactions on z-WHR for girls（Ref: M&S families）1
	Model 1		Model 2		Model 3		Model 4		Model 5
	Coef	95%CI	Coef	95%CI	Coef	95%CI	Coef	95%CI	Coef	95%CI
SES group
Poor families	-0.35	-0.64, -0.07	-0.27	-0.57, 0.04	-0.31	-0.56, -0.06	-0.12	-0.44, 0.20	-0.31	-0.59, -0.04
M&L families	-0.37	-0.67, -0.07	-0.29	-0.63, 0.05	-0.34	-0.61, -0.06	-0.08	-0.43, 0.28	-0.29	-0.60, 0.01
M&P families	-0.33	-0.65, -0.01	-0.27	-0.63, 0.09	-0.34	-0.64, -0.05	-0.25	-0.67, 0.16	-0.43	-0.76, -0.10
R&S families	-0.26	-0.58, 0.05	-0.29	-0.63, 0.05	-0.33	-0.61, -0.04	-0.14	-0.51, 0.23	-0.25	-0.58, 0.07
R&H families	-0.38	-0.76,0	-0.27	-0.67, 0.13	-0.35	-0.69, -0.02	-0.23	-0.71, 0.25	-0.41	-0.80, -0.03
Number of farmer-markets	-0.04	-0.22, 0.15
Number of confectionery stores			0	0.95
Number of fast food restaurants					-0.05	-0.14, 0.03
Number of physical activity areas							0.01	-0.04, 0.06
Number of road intersections									0	-0.01, 0.00
Number of farmer-markets * Poor families	0.14	-0.07, 0.36
Number of farmer-markets * M&L families	0.19	-0.05, 0.42
Number of farmer-markets * M&P families	0.04	-0.20, 0.27
Number of farmer-markets * R&S families	0.02	-0.22, 0.26
Number of farmer-markets * R&H families	0.08	-0.22, 0.37
Number of confectionery stores *Poor families			0.01	-0.03, 0.04
Number of confectionery stores * M&L families			0.01	-0.03, 0.06
Number of confectionery stores * M&P families			0	-0.04, 0.04
Number of confectionery stores * R&S families			0.01	-0.03, 0.05
Number of confectionery stores * R&H families			0	-0.04, 0.04
Number of fast food restaurants *Poor families					0.05	-0.05, 0.15
Number of fast food restaurants * M&L families					0.08	-0.04, 0.20
Number of fast food restaurants * M&P families					0.03	-0.07, 0.14
Number of fast food restaurants * R&S families					0.06	-0.05, 0.16
Number of fast food restaurants * R&H families					0.04	-0.07, 0.14
Number of physical activity areas *Poor families							-0.03	-0.09, 0.03
Number of physical activity areas * M&L families							-0.04	-0.10, 0.03
Number of physical activity areas * M&P families							-0.01	-0.09, 0.06
Number of physical activity areas * R&S families							-0.02	-0.09, 0.04
Number of physical activity areas * R&H families							-0.02	-0.09, 0.06
Number of road intersections * Poor families									0	0, 0.01
Number of road intersections * M&L families									0	0, 0.00
Number of road intersections * M&P families									0	0, 0.01
Number of road intersections * R&S families									0	-0.01, 0.01
Number of road intersections * R&H families									0	0, 0.01
Constant	0.27	-0.01, 0.55	0.24	-0.05, 0.53	0.31	0.06, 0.56	0.19	-0.13, 0.50	0.3	0.03, 0.56
1Adjusted for age, and onset of puberty (initiation of menstrual periods for girls)
Model 1: tested the effect modification between the number of farmer-markets across SES groups in reference to M&S families. The model was specified as follows: SES group, number of supermarkets, number of supermarkets*SES group
Model 2: tested the effect modification between the number of confectionery stores across SES groups in reference to M&S families. The model was specified as follows: SES group, number of vegetable stores, number of vegetable stores*SES group
Model 3: tested the effect modification between the number of fast food restaurants across SES groups in reference to M&S families. The model was specified as follows: SES group, number of convenient stores, number of convenient stores*SES group
Model 4: tested the effect modification between the number of physical activity areas across SES groups in reference to M&S families. The model was specified as follows: SES group, number of residential sites, number of residential sites*SES group
Model 5: tested the effect modification between the number of road intersections across SES groups in reference to M&S families. The model was specified as follows: SES group, number of public transport stops, number of public transport stops *SES group
